# Supplementary material for: Coinfections and differential diagnosis in immunocompetent patients with uveitis of infectious origin
Source: BMC Infect Dis. 2019 Jan 25;19:91. doi: 10.1186/s12879-018-3613-8 (PMC6347798; doi:10.1186/s12879-018-3613-8)
Supplement: Supplementary file 1 — Availability of Dataset. (XLSX 50 kb) [file 12879_2018_3613_MOESM1_ESM.xlsx]

## Sheet: Dxdef
Consecutivo	Dx definitivo 2017	Dx clasificado 2017	Fecha de Consulta	Fecha Inicio de Sintomas	Tiempo dias para consultar	Tiempo en días tratamiento	PCR HA	CARGA HA	Uveitis (posterior, anterior o panuveitis)	Cambio déspues de Diagnostico en tratamiento? (si o no)	Mejoró (si o no)?	Mejoró déspues cambio tratamiento (si o no)?2	Mejoró sin cambio tratamiento (si o no)?3	cambio dx(si o no)?	Coinfection	Toxoconfyes	Toxoconfund	Procedencia	Ciudad	Sexo	Edad	Estrato	Sospecha Diagnostica	IgG toxo Cualitativo	GRA6 serotype2	Visión borrosa	Dolor ocular	Fotopsias	Miodesopsias	Fotofobia	Metamorfopsia	Adenopatias	Ojo Afectado	ANTECEDENTES	Embarazo actual	Activación toxo embarazos previos	TBC	Sífilis	HIV	Artritis	LES	Escleroderma	Espondilitis Anquilosante	Sx. Sjògren	Vasculitis sistémicas	Transfusiones previas	Transfusiones previas (Fecha)	Herpes	Familiares Toxoplasmosis
12	COINFTOTB	COINF	2014-05-05	2013-08-01	277		POSITIVO	NEGATIVO	Panuveitis	Si	Si	Si		Si	Yes	Yes	No	ADLT	BOGOTA	Femenino	79		Toxoplasmosis Ocular	POSITIVO	II	Si	No	No	Si	No	No	No	AO	Si	No	No	No	No	No	No	No	No	No	No	No	No	No	No	No
21	VZV+TO	COINF	2014-11-05	00/00/2010			NEGATIVO	POSITIVO	Panuveitis	Si	Si	Si		Si	Yes	Yes	No	BARRAQUER	BOGOTA	Masculino	68	2	Toxoplasmosis Ocular	POSITIVO	UND	Si	No	No	No	No	No	No	OD	Si	No	No	No	No	No	No	No	No	No	No	No	No	No	No	No
58	VZV+TO	COINF	2015-10-08	2015-08-01	68		NEGATIVO	POSITIVO	Posterior	Si	Si	Si		Si	Yes	Yes	No	ADLT	VILLAVICENCIO	Masculino	16	3	Infecciosa No Especificada	POSITIVO	I/III	Si	No	No	No	Si	No	No	AO	Si	No	No	No	No	No	Si	No	No	No	No	No	No	No	No	No
59	VZV +TO	COINF	2015-10-21	2015-09-11	40	30	NEGATIVO	POSITIVO	Panuveitis	No	Si		Si	No	No	Yes	Yes	ADLT	BOGOTA	Femenino	38	4	Toxoplasmosis Ocular	POSITIVO		Si	Si	No	Si	Si	No	No	OD	Si	No	No	No	No	No	No	No	No	No	No	No	No	No	No	No
68	VZV+CMV+TO	COINF	2016-02-09	2016-01-24	16	5	NEGATIVO	POSITIVO	Panuveitis	No				No	No	Yes	Yes	BARRAQUER	PURIFICACIÓN	Masculino	50	2	Toxoplasmosis Ocular	POSITIVO		Si	Si	No	No	Si	No	No	OI	Si	No	No	No	No	No	No	No	No	No	No	No	No	No	No	No
1	OU	OU	2014-07-29	2014-07-15	14				Posterior	Si	Si	Si		Si	No	No	No	BARRAQUER	BOGOTA	Femenino	31	1	Toxoplasmosis Ocular	NEGATIVO		Si	No	No	Si	No	No	No	OD	No	No	No	No	No	No	No	No	No	No	No	No	No	No	No	No
4	OU	OU	2014-03-28	2005-01-01					Anterior	No	Si		Si	No	No	No	No	BARRAQUER	BOGOTA	Femenino	61		FACO	NEGATIVO		Si	No	No	No	No	No	No	OI	Si	No	No	No	No	No	No	No	No	No	No	No	No	No	No	No
7	HVS2	OU	2014-04-24	2014-04-23	1	21	NEGATIVO	NEGATIVO	Panuveitis	Si	Si	Si		Si	No	No	No	BARRAQUER	COPER	Femenino	59		Toxoplasmosis Ocular	POSITIVO	II	Si	Si	No	No	No	No	No	OI	Si	No	No	No	No	No	No	No	No	No	No	No	No	No	No	No
13	OU	OU	00/07/2014						Anterior	No	Si		Si	No	No	No	No	BARRAQUER	BOGOTA	Masculino	56		FACO	NEGATIVO		Si	No	No	No	No	No	No	OD	Si	No	No	No	No	No	No	No	No	No	No	No	No	No	No	No
15	OU	OU	2014-07-01	2014-07-01					Posterior	No	No		No	No	No	No	No	ADLT	BOGOTA	Femenino	32		Idiopático	NEGATIVO		No	No	No	No	No	No	No	OD	Si	No	No	No	No	No	No	No	No	No	No	No	No	No	No	No
18	OU	OU	2014-09-19	2014-09-10	9				Posterior	No	Si		Si	No	No	No	No	ADLT	BOGOTA	Masculino	30		Viral	NEGATIVO		Si	No	No	Si	No	No	No	AO	No	No	No	No	No	No	No	No	No	No	No	No	No	No	No	No
19	VZV	OU	2013-11-29	2012-10-01			NEGATIVO		Posterior	Si	Si	Si		Si	No	No	No	ADLT	BOGOTA	Masculino	26		Idiopático	NEGATIVO	UND	Si	Si	No	Si	No	No	No	AO	No	No	No	No	No	No	No	No	No	No	No	No	No	No	No	No
23	OU	OU	2014-09-16	00/08/2014					Panuveitis	Si	Si	Si		No	No	No	No	BARRAQUER	BOGOTA	Femenino	17		Viral	NEGATIVO									OI
24	OU	OU	2014-10-28	2014-09-15	43				Anterior	No	Si		Si	No	No	No	No	ADLT	BOGOTA	Femenino	49	2	Herpes	NEGATIVO		No	Si	No	No	No	No	No	OI	SI	No	No	No	No	No	No	No	No	No	No	No	No	No	No	No
26	TBC	OU	2014-10-08	00/07/2014					Panuveitis	Si	Si	Si		Si	No	No	No	ADLT	TOLIMA	Femenino	26		TBC/Toxo	NEGATIVO	I	Si	No	No	Si	No	No	No	OD	No	No	No	No	No	No	No	No	No	No	No	No	No	No	No	No
28	OU	OU	2014-09-17	2014-02-01	228				Anterior	No	Si		Si	No	No	No	No	ADLT	BOGOTA	Femenino	79		Infecciosa No Especificada	NEGATIVO		No	Si	No	No	No	No	No	OD	Si	No	No	No	No	No	No	No	No	No	No	No	No	No	No	No
30	OU	OU	2014-07-18	2013-01-01	563				Panuveitis	No	No		No	No	No	No	No	ADLT	BOGOTA	Femenino	27		Infecciosa No Especificada	NEGATIVO		Si	Si	No	Si	No	No	No	OI	Si	No	No	No	No	No	No	No	No	No	No	No	No	No	No	No
34	VZV	OU	2014-06-18	2014-02-01	137		NEGATIVO		Panuveitis	Si	Si	Si		Si	No	No	No	ADLT	BOGOTA	Masculino	32		Idiopático/TBC	NEGATIVO		Si	No	Si	Si	Si	No	No	OD	Si	No	No	No	No	No	No	No	No	No	No	No	No	No	No	No
37	OU	OU	2014-12-16	2014-11-01	45				Panuveitis	No	Si		Si	No	No	No	No	BARRAQUER	BOGOTA	Masculino	43	1	Idiopático	NEGATIVO		Si	Si	No	No	No	No	No	OI	No	No	No	No	No	No	No	No	No	No	No	No	No	No	No	No
38	VZV	OU	2015-02-12	2013-05-17			NEGATIVO	NEGATIVO	Anterior	Si	Si	Si		No	No	No	No	ADLT	BOGOTA	Femenino	69		Herpes	POSITIVO		Si	Si	No	Si	No	No	No	OD	Si	No	No	No	No	No	Si	No	No	No	No	No	No	No	No	No
50	VZV	OU	2015-08-27	2015-05-01	118				Posterior	Si	Si	Si		Si	No	No	No	ADLT	BOGOTA	Masculino	33	4	Autoinmune	NEGATIVO		Si	No	No	Si	Si	No	No	AO	SI	No	No	No	No	No	No	No	No	No	No	No	No	No	No	No
52	EBV	OU	2015-08-26	2015-07-16	41				Posterior	Si	Si	Si		Si	No	No	No	ADLT	IBAGUE	Masculino	34	5	Idiopático	NEGATIVO		No	Si	No	Si	Si	No	No	AO	Si	No	No	No	No	No	No	No	No	No	No	No	No	No	Si	No
55	OU	OU	2015-08-27	2014-08-01	391				Posterior	Si	No	No		Si	No	No	No	ADLT	BOGOTA	Femenino	33	2	Toxoplasmosis Ocular	NEGATIVO		Si	Si	No	Si	Si	No	No	OI	Si	No	No	No	No	No	No	No	No	No	No	No	Si	00/00/2010	No	No
57	OU	OU	2015-10-01	2015-09-01					Posterior	Si	Si	Si		No	No	No	No	BARRAQUER	BOGOTA	Masculino	37	3	Idiopático	NEGATIVO		Si	No	Si	Si	No	No	No	OD	No	No	No	No	No	No	No	No	No	No	No	No	No	No	No	No
60	OU	OU	2015-10-27	2015-10-19		1			Posterior	Si	Si			Si	No	No	No	BARRAQUER	BOGOTA	Femenino	44	3	Toxoplasmosis Ocular	NEGATIVO		Si	Si	Si	Si	Si	No	No	OI	No	No	No	No	No	No	No	No	No	No	No	No	No	No	No	No
61	VZV*	OU	2015-11-09	2015-07-01	131		NEGATIVO	NEGATIVO	Panuveitis		Si				No	No	No	BARRAQUER	BOGOTA	Femenino	60	4	No Registrado	POSITIVO		SI	SI	NO	NO	SI	NO	NO	AO	No	No	No	No	No	No	No	No	No	No	No	No	No	No	No	No
63	OU	OU	2015-11-23	2015-09-01	83				Panuveitis	Si	Si	Si		No	No	No	No	BARRAQUER	BOGOTA	Masculino	33	2	Idiopático	NEGATIVO		Si	Si	No	Si	Si	No	No	AO	Si	No	No	No	Si	Si	No	No	No	No	No	No	No	No	No	No
65	OU	OU	2016-02-01	2015-10-01	123				Panuveitis	Si	Si	Si		No	No	No	No	BARRAQUER	TAUSA	Femenino	39	1	Autoinmune	NEGATIVO		Si	No	Si	No	Si	No	No	AO	No	No	No	No	No	No	No	No	No	No	No	No	No	No	No	No
9	TO	TO	2014-06-20	2014-04-01	80	9	POSITIVO	POSITIVO	Panuveitis	No	Si		Si	No	No	Yes	Yes	ADLT	BOGOTA	Masculino	63		Toxoplasmosis Ocular	POSITIVO	I	Si	No	No	Si	No	No	No	OD	Si	No	Si	No	No	No	No	No	No	No	No	No	No	No	No	No
14	TO	TO	2014-08-10	2014-08-06	4	3	POSITIVO	POSITIVO	Posterior	No	Si		Si	No	No	Yes	Yes	BARRAQUER	BOGOTA	Femenino	21	2	Toxoplasmosis Ocular	POSITIVO	I	Si	Si	No	No	Si	No	No	OD	No	No	No	No	No	No	No	No	No	No	No	No	No	No	No	No
16	TO	TO	2014-09-14	2014-09-12	2		NEGATIVO	POSITIVO	Posterior	No	Si		Si	No	No	Yes	Yes	BARRAQUER	BOGOTA	Masculino	37		Toxoplasmosis Ocular	POSITIVO	UND	Si	Si	No	Si	Si	No	Si	OI	Si	No	No	No	No	No	No	No	No	No	No	No	No	No	No	No
20	TO	TO	2014-11-07	2014-10-25	13		NEGATIVO	POSITIVO	Posterior	No	Si		Si	No	No	Yes	Yes	BARRAQUER	BOGOTA	Femenino	45		Toxoplasmosis Ocular	POSITIVO		Si	Si	No	No	No	No	No	OD	Si	No	No	No	No	No	No	No	No	No	No	No	No	No	No	No
22	TO	TO	2014-09-22	2014-07-22	62	18	NEGATIVO	POSITIVO	Posterior	No	Si		Si	No	No	Yes	Yes	ADLT	NEIVA	Masculino	40		Toxoplasmosis Ocular	POSITIVO		Si	Si	No	Si	Si	No	No	OI	Si	No	No	No	No	No	No	No	No	No	No	No	No	No	No	No
25	TO	TO	2014-04-30	2014-03-11	50		POSITIVO	POSITIVO	Posterior	No	Si		Si	No	No	Yes	Yes	ADLT	COTA	Masculino	44		Toxoplasmosis Ocular	POSITIVO		Si	No	No	Si	No	No	No	OD	Si	No	No	No	No	No	No	No	No	No	No	No	No	No	No	No
29	TO	TO	2014-09-05	2014-04-01	157		POSITIVO	POSITIVO	Panuveitis	No	Si		Si	No	No	Yes	Yes	ADLT	BOGOTA	Masculino	70		Toxoplasmosis Ocular	POSITIVO		Si	Si	No	No	No	No	No	AO	Si	No	No	No	No	No	No	No	No	No	No	No	No	No	No	No
32	TO	TO	2014-11-20	2014-11-01	19	28	POSITIVO	POSITIVO	Posterior	No	Si		Si	No	No	Yes	Yes	BARRAQUER	BOGOTA	Femenino	50		Toxoplasmosis Ocular	POSITIVO	UND	Si	No	No	Si	No	No	No	OD	No	No	No	No	No	No	No	No	No	No	No	No	No	No	No	No
33	TO	TO	2014-10-14	2014-10-06	8	28	POSITIVO		Panuveitis	No	Si		Si	No	No	Yes	Yes	BARRAQUER	VILLAVICENCIO	Femenino	24		Toxoplasmosis Ocular		I	Si	Si	No	Si	Si	No	No	OD	No	No	No	No	No	No	No	No	No	No	No	No	No	No	No	No
35	TO	TO	2014-04-30	2014-04-23	7		NEGATIVO	POSITIVO	Panuveitis	Si	Si	Si		Si	No	Yes	Yes	ADLT	IBAGUE	Masculino	64		Autoinmune/Sospecharon toxo en 2013 dieron manejo y no mejoró, no tiene caracteristicas de toxo actualmente	POSITIVO		Si	Si	No	No	Si	No	No	AO	Si	No	No	No	No	No	No	No	No	No	No	No	No	No	No	No
40	TO	TO	2015-01-22	2015-01-19	3	4	NEGATIVO	POSITIVO	Posterior	No	Si		Si	No	No	Yes	Yes	BARRAQUER	BOGOTA	Masculino	38	2	Toxoplasmosis Ocular	POSITIVO	I	Si	Si	No	No	No	No	No	OD	No	No	No	No	No	No	No	No	No	No	No	No	No	No	No	No
41	TO	TO	2015-04-01	2015-02-01	59		NEGATIVO	POSITIVO	Panuveitis	No	Si		Si	No	No	Yes	Yes	BARRAQUER	BOGOTA	Masculino	29	1	Toxoplasmosis Ocular	POSITIVO	UND	Si	Si	Si	No	No	No	No	OD	Si	No	No	No	No	No	No	No	No	No	No	No	No	No	No	No
45	TO	TO	2015-02-18	2015-01-01	48		POSITIVO	POSITIVO	Posterior	No	Si		Si	No	No	Yes	Yes	ADLT	BOGOTA	Femenino	36		Toxoplasmosis Ocular	POSITIVO		Si	Si	No	Si	No	No	No	OD	Si	No	No	No	No	No	No	No	No	No	No	No	No	No	No	Si
46	TO	TO	2015-02-17	2014-10-01	139		NEGATIVO	POSITIVO	Panuveitis	No	Si		Si	No	No	Yes	Yes	BARRAQUER	BOGOTA	Femenino	31	3	Toxoplasmosis Ocular	POSITIVO		Si	Si	No	Si	Si	No	No	OD	No	No	No	No	No	No	No	No	No	No	No	No	No	No	No	No
47	TO	TO	2015-07-10	2015-06-10	30	24	POSITIVO	POSITIVO	Posterior	No	Si		Si	No	No	Yes	Yes	BARRAQUER	BOGOTA	Masculino	37	2	Toxoplasmosis Ocular	POSITIVO	I	Si	Si	No	Si	Si	No	No	OD	No	No	No	No	No	No	No	No	No	No	No	No	No	No	No	No
48	TO	TO	2015-07-03	2015-06-10		10	POSITIVO	POSITIVO	Posterior	No	Si		Si	No	No	Yes	Yes	ADLT	BOGOTA	Masculino	29	3	Toxoplasmosis Ocular	POSITIVO	II	Si	No	No	Si	Si	No	No	OI	Si	No	No	No	No	No	No	No	No	No	No	No	Si	39448	No	No
49	TO	TO	2015-06-30	2015-06-29	1	30	POSITIVO	POSITIVO	Panuveitis	No	Si		Si	No	No	Yes	Yes	BARRAQUER	BOGOTA	Femenino	27	4	Toxoplasmosis Ocular	POSITIVO	I	Si	No	No	No	No	No	No	OI	Si	No	No	No	No	No	No	No	No	No	No	No	No	No	No	No
56	TO	TO	2015-08-27	2015-07-08	50		POSITIVO	NEGATIVO	Panuveitis	Si	Si	Si		Si	No	Yes	Yes	BARRAQUER	BOGOTA	Masculino	42	3	Herpes/Idiopático	NEGATIVO	UND	Si	Si	No	No	No	No	No	OD	Si	No	No	No	No	No	No	No	No	No	No	No	No	No	No	No
62	TO	TO	2015-11-25	2015-11-01	24		NEGATIVO	POSITIVO	Posterior	No	No		No	No	No	Yes	Yes	BARRAQUER	BOGOTA	Femenino	13	2	Toxoplasmosis Ocular	POSITIVO		Si	No	No	No	No	No	No		Si	No	No	No	No	No	No	No	No	No	No	No	No	No	No	No
64	TO	TO	2015-09-23	2013-10-01				POSITIVO	Posterior	Si	Si			Si	No	Yes	Yes	ADLT	BOYACÁ	Femenino	59	1	Viral	POSITIVO	I/III	Si	No	No	Si	No	No	No	AO	Si	No	No	No	No	No	Si	No	No	No	No	No	No	No	No	No
66	TO	TO	2019-01-29	2016-01-26	1099	9		POSITIVO	Panuveitis	No	Si		Si	No	No	Yes	Yes	BARRAQUER	BOGOTA	Femenino	29	3	Toxoplasmosis Ocular	POSITIVO		Si	Si	No	No	Si	No	No	OD	Si	No	No	No	No	No	No	No	No	No	No	No	No	No	No	No
67	TO	TO	2015-12-17	2015-05-01	230	49	NEGATIVO	POSITIVO	Panuveitis	No	Si		Si	No	No	Yes	Yes	ADLT	BOGOTA	Masculino	61	4	Toxoplasmosis Ocular	POSITIVO		Si	Si	No	Si	No	No	No	OI	Si	No	No	No	No	No	No	No	No	No	No	No	No	No	No	No
0	UTO	UTO	2014-10-08	2014-10-01					Posterior	No	Si		Si	No	No	No	Ind	ADLT	BOGOTA	Masculino	42		Toxoplasmosis Ocular	POSITIVO	UND	Si	Si	Si	Si	Si	Si	Si	OI	Si	No	No	No	No	No	No	No	No	No	No	No	No	No	No	No
2	UTO	UTO	2014-07-23			13			Posterior	No	Si		Si	No	No	No	Ind	ADLT	BOGOTA	Femenino	19	1	Toxoplasmosis Ocular	POSITIVO	I	Si	No	No	Si	Si	No	No	OD	No	No	No	No	No	No	No	No	No	No	No	No	No	No	No	No
3	UTO	UTO	2014-07-28	2014-07-22			NEGATIVO	NEGATIVO	Posterior	No	Si		Si	No	No	No	Ind	ADLT	BOGOTA	Femenino	41		Toxoplasmosis Ocular	POSITIVO	I	Si	Si	Si	No	No	Si	No	OI	Si	No	No	No	No	No	No	No	No	No	No	No	No	No	No	No
6	UTO	UTO	2014-07-15			4			Posterior	No				No	No	No	Ind	FSFB	BOGOTA	Femenino	24		Toxoplasmosis Ocular	POSITIVO	I	Si	No	No	No	No	No	No	OD	Si	No	No	No	No	Si	No	No	No	No	No	No	No	No	No	No
8	UTO	UTO	2014-07-03	2013-12-03	212		NEGATIVO	NEGATIVO	Posterior	No	Si		Si	No	No	No	Ind	BARRAQUER	JESUS MARIA	Masculino	60	1	Idiopático	POSITIVO	UND	Si	No	No	No	No	No	No	OD	Si	No	No	No	No	No	No	No	No	No	No	No	No	No	No	No
10	UTO	UTO	2014-09-06	2014-06-01			NEGATIVO	NEGATIVO	Posterior	No	Si		Si	No	No	No	Ind	ADLT	BUCARAMANGA	Masculino	66		Toxoplasmosis Ocular no lesiones típicas/idiopático	POSITIVO	UND	No	Si	No	No	No	No	No	OD	Si	No	No	No	No	No	No	No	No	No	No	No	No	No	Si	No
11	UTO	UTO	2014-07-15	2014-06-25	20	6	NEGATIVO	NEGATIVO	Posterior	No	Si		Si	No	No	No	Ind	BARRAQUER	BOGOTA	Masculino	21		Toxoplasmosis Ocular	POSITIVO	UND	Si	Si	Si	No	No	No	No	OD	Si	No	No	No	No	No	No	No	No	No	No	No	No	No	Si	No
17	UTO	UTO	2014-09-21	2014-09-19	2		NEGATIVO	NEGATIVO	Posterior	No	Si		Si	No	No	No	Ind	BARRAQUER	BOGOTA	Masculino	31	4	Toxoplasmosis Ocular	POSITIVO	UND	No	No	No	No	No	No	No	OI	Si	No	No	No	No	No	No	No	No	No	No	No	No	No	No	No
27	UTO	UTO	2014-03-26	2014-03-24	2				Posterior	No	Si		Si	No	No	No	Ind	ADLT	BOGOTA	Masculino	74		Idiopático	POSITIVO		Si	Si	No	Si	Si	No	No	OD	Si	Si	Si	Si	Si	Si	Si	No	No	No	No	No	No	No	No	No
31	UTO	UTO	2014-08-04	2014-07-19		15	NEGATIVO	NEGATIVO	Posterior	No	Si		Si	No	No	No	Ind	BARRAQUER	BOGOTA	Masculino	48	4	Toxoplasmosis Ocular	POSITIVO		Si	Si	Si	Si	Si	Si	No	OI	No	No	No	No	No	No	No	No	No	No	No	No	No	No	No	No
36	UTO	UTO	2014-12-17	2014-11-17	30	30	NEGATIVO	NEGATIVO	Posterior	No	Si		Si	No	No	No	Ind	ADLT	BOGOTA	Masculino	26		Toxoplasmosis Ocular	POSITIVO	UND	Si	Si	No	No	No	No	No	OD	Si	No	No	No	No	No	No	No	No	No	No	No	No	No	No	Si
39	UTO	UTO	2015-02-10	2015-01-25	16		NEGATIVO	NEGATIVO	Posterior	No	Si		Si	No	No	No	Ind	BARRAQUER	BOGOTA	Femenino	21	2	Toxoplasmosis Ocular	POSITIVO	UND	Si	No	Si	Si	No	No	No	OD	No	No	No	No	No	No	No	No	No	No	No	No	No	No	No	No
42	UTO	UTO							Posterior		Si				No	No	Ind		BOGOTA	Femenino	47		No Registrado	POSITIVO
44	UTO	UTO	2015-06-19	2015-06-14		3	NEGATIVO	NEGATIVO	Posterior	Si	Si	Si		No	No	No	Ind	ADLT	IBAGUE	Femenino	28	4	Toxoplasmosis Ocular	POSITIVO		Si	No	No	No	No	No	No	OD	No	No	No	No	No	No	No	No	No	No	No	No	No	No	No	No
51	UTO	UTO	2015-08-19	2015-07-13	37	5	NEGATIVO		Anterior	No	No		No	No	No	No	Ind	ADLT	FLORENCIA	Masculino	21	1	Toxoplasmosis Ocular	POSITIVO	I	Si	No	No	No	Si	No	No	OD	No	No	No	No	No	No	No	No	No	No	No	No	No	No	No	No
53	UTO	UTO	2015-05-08	2015-05-01	7			NEGATIVO	Panuveitis	No	Si		Si	No	No	No	Ind	BARRAQUER	BOGOTA	Masculino	29	3	Autoinmune	POSITIVO		Si	No	No	Si	Si	No	No	OI	Si	No	No	No	No	No	No	No	No	No	No	No	No	No	No	Si
[truncated: 77 more columns]
